# Supplementary material for: Gut Microbiota and Their Derived Metabolites, a Search for Potential Targets to Limit Accumulation of Protein-Bound Uremic Toxins in Chronic Kidney Disease
Source: Toxins (Basel). 2021 Nov 17;13(11):809. doi: 10.3390/toxins13110809 (PMC8625482; doi:10.3390/toxins13110809)
Supplement: Supplementary file 1 [file toxins-13-00809-s001.zip]

Archive with 1 entries (1 files):
- toxins-1448756-supplementary.pdf
